# Supplementary material for: Influence Mechanism of Vermicompost with Different Maturity on Atrazine Catabolism and Bacterial Community
Source: Toxics. 2025 Jan 1;13(1):30. doi: 10.3390/toxics13010030 (PMC11769362; doi:10.3390/toxics13010030)
Supplement: Supplementary file 1 [file toxics-13-00030-s001.zip]

Archive with 1 entries (1 files):
- toxics-3377938-supplementary.pdf
